# Supplementary material for: Assessment of Anti-Alzheimer Pursuit of Jambolan Fruit Extract and/or Choline against AlCl3 Toxicity in Rats
Source: Toxics. 2023 Jun 6;11(6):509. doi: 10.3390/toxics11060509 (PMC10305215; doi:10.3390/toxics11060509)
Supplement: Supplementary file 1 [file toxics-11-00509-s001.zip]

Archive with 1 entries (1 files):
- toxics-2394906-supplementary.pdf
